# Supplementary material for: The Association Between Serum Trimethylamine N-Oxide and Arterial Stiffness in Chronic Peritoneal Dialysis Patients: A Cross-Sectional Study
Source: Toxins (Basel). 2024 Dec 3;16(12):523. doi: 10.3390/toxins16120523 (PMC11728722; doi:10.3390/toxins16120523)
Supplement: Supplementary file 1 [file toxins-16-00523-s001.zip]

Archive with 1 entries (1 files):
- toxins-3266975-supplementary.pdf
